# Supplementary material for: Agistemus aimogastaensis sp. n. (Acari, Actinedida, Stigmaeidae), a recently discovered predator of eriophyid mites Aceria oleae and Oxycenus maxwelli, in olive orchards in Argentina
Source: Zookeys. 2013 Jun 26;(312):65–78. doi: 10.3897/zookeys.312.5520 (PMC3698566; doi:10.3897/zookeys.312.5520)
Supplement: XML Treatment for Agistemus aimogastaensis [file zookeys.312.5520-treatment1.xml]

<!DOCTYPE tp:taxon-treatment
  PUBLIC "-//TaxonX//DTD Taxonomic Treatment Publishing DTD v0 20100105//EN" "tax-treatment-NSO.dtd">
<tp:taxon-treatment xmlns:tp="http://www.plazi.org/taxpub"><tp:treatment-meta><mixed-citation publication-type="journal"><person-group><name><surname>Leiva</surname><given-names>Sergio</given-names></name><name><surname>Fernandez</surname><given-names>Nestor</given-names></name><name><surname>Theron</surname><given-names>Pieter</given-names></name><name><surname>Rollard</surname><given-names>Christine</given-names></name></person-group><article-title>
                    <italic>Agistemus aimogastaensis</italic> sp. n. (Acari, Actinedida, Stigmaeidae), a recently discovered predator of eriophyid mites
                    <italic>Aceria oleae</italic> and
                    <italic>Oxycenus maxwelli</italic>, in olive orchards in Argentina</article-title><source>Zookeys</source><day>26</day><month>6</month><year>2013</year><volume>2013</volume><issue>312</issue><fpage>65</fpage><lpage>78</lpage><pub-id pub-id-type="doi">10.3897/zookeys.312.5520</pub-id></mixed-citation></tp:treatment-meta><tp:nomenclature><tp:taxon-name>
                        <tp:taxon-name-part taxon-name-part-type="genus">Agistemus</tp:taxon-name-part>
                        <tp:taxon-name-part taxon-name-part-type="species">aimogastaensis</tp:taxon-name-part>
                        <object-id xmlns:xlink="http://www.w3.org/1999/xlink" xlink:type="simple">urn:lsid:zoobank.org:act:21DBBD18-3CF8-42B0-9F79-41FEC0BB98D2</object-id>
                        <object-id xmlns:xlink="http://www.w3.org/1999/xlink" xlink:type="simple">http://species-id.net/wiki/Agistemus_aimogastaensis</object-id>
                    </tp:taxon-name><tp:taxon-status xmlns:xlink="http://www.w3.org/1999/xlink" xlink:type="simple">sp. n.</tp:taxon-status></tp:nomenclature><tp:treatment-sec sec-type="Etymology"><title>Etymology.</title><p>The specific epithet is dedicated to the city of Aimogasta, La Rioja, Argentina, where the specimens were found.</p></tp:treatment-sec><tp:treatment-sec sec-type="Material examined"><title>Material examined.</title><p>Holotype female and 2 female paratypes, Aimogasta, Province de La Rioja, Argentina 11-NOV-2012 deposited in Instituto Nacional de Tecnologia Agropecauria (INTA), Aimogasta, La Rioja Argentina; 4 Paratype females, same date and locality as holotype deposited in Museum National d’Histoire Naturelle, Paris, France and 4 paratypes, same date and locality as holotype deposited in Geneva Natural History Museum, Switzerland. All preserved in 70% ethanol. All type specimens were collected from vegetative buds, leaves, inflorescences and fruit of <italic><tp:taxon-name>Olea europaea</tp:taxon-name></italic>, variety Arauco.</p></tp:treatment-sec><tp:treatment-sec sec-type="Diagnosis"><title>Diagnosis</title><p><bold>(adult female). Propodosomal plate</bold>: trapezoidal; ornamented with a faintly accentuated, polyhedral reticulate pattern; eyes clearly visible, ovoid convex, smooth; post ocular body triangular, rounded extremities, with series of longitudinally aligned small round-convex elevations, joined by thread–like strands. <bold>Metapodosomal plate</bold> hexagonal to polyhedral; ornamented with accentuated transverse polyhedral reticulate pattern. Wide area with fine transverse integumental striae, separating propodosomal and metapodosomal plates. <bold>Humeral</bold> and <bold>intercalar</bold> plates marginally. <bold>Setae</bold> <italic>g</italic>, <italic>ps<sub>1</sub></italic>, <italic>ps<sub>2</sub></italic> Similarly shaped, finely barbate, sharply tipped; <italic>ps<sub>3</sub></italic> minutely dentate, truncate <italic>g</italic>, <italic>ps<sub>1</sub></italic>, <italic>ps<sub>2</sub></italic> larger than <italic>ps<sub>3</sub></italic> and very different in shape and appearance in optical and SEM. <bold>Legs</bold>: genua II, III, IVsetal formula 0-0-0; leg IV lacks solenidion. Ambulacra with two claws and empodium with three pairs of bicapitate, fan shaped Y-raylets.</p><!--PageBreak--><p>This species most closely resembles <!--PageBreak--><!--PageBreak--><italic><tp:taxon-name>Agistemus collyerae</tp:taxon-name></italic> Gonzalez-Rodriguez 1963, principally in relation to the setation of leg IV. However <italic><tp:taxon-name>Agistemus aimogastaensis</tp:taxon-name></italic> can be easily differentiated from the latter on account of the disposition and shape of propodosomal, metapodosomal, humeral and intercalar plates; as well as the length and disposition of dorsal setae. Specific characters given by Gonzalez-Rodriguez for <italic><tp:taxon-name>Agistemus collyerae</tp:taxon-name></italic> in relation to the unusual lengths of the <italic>ag<sub>2</sub></italic> setae (<italic>pg<sub>2</sub> sensu</italic> <xref ref-type="bibr" rid="B20">Gonzalez-Rodriguez 1963</xref>) and <italic>g</italic> setae (<italic>g<sub>1</sub></italic> sensu <xref ref-type="bibr" rid="B20">Gonzalez-Rodriguez 1963</xref>), and the equal lengths of the other setae <italic>ag<sub>1</sub>, ps<sub>1</sub>, ps<sub>2</sub></italic> and <italic>ps<sub>3</sub></italic> (<italic>g<sub>2</sub></italic>, <italic>g<sub>3</sub></italic>, <italic>g<sub>4</sub></italic>, <italic>pg<sub>1</sub></italic>, Fig. 8, <xref ref-type="bibr" rid="B20">Gonzalez-Rodriguez 1963</xref>) is very different to the situation found in <italic><tp:taxon-name>Agistemus aimogastaensis</tp:taxon-name></italic>, where these setae are equal in size and shape; but setae <italic>ps<sub>3</sub></italic> (<italic>g<sub>4</sub> sensu</italic> <xref ref-type="bibr" rid="B20">Gonzalez-Rodriguez 1963</xref>) is completely different to the other setae, both in shape and length. Finally, another important character is the post–ocular body (<italic>pob</italic>) and the microsculpture around this zone. The <italic>pob</italic> in <italic><tp:taxon-name>Agistemus aimogastaensis</tp:taxon-name></italic> is triangular with rounded extremities, and the microsculpture around this zone is smooth to fine integumental striations; in <italic><tp:taxon-name>Agistemus collyerae</tp:taxon-name></italic> the <italic>pob</italic> is round and the surrounding microsculpture is a thin-walled network or reticulate.</p></tp:treatment-sec><tp:treatment-sec sec-type="Description"><title>Description.</title><p><bold><italic>Measurements</italic></bold>: SEM: 325 (312–351) × 160 (152–173) Light microscopy: 336 (331–339) × 168 (166–174) (n=10).</p><p><bold><italic>Shape</italic></bold>: ovoid (<xref ref-type="fig" rid="F1">Figures 1A, B</xref>).</p><fig id="F1" position="float" orientation="portrait"><label>Figure 1.</label><caption><p><italic><tp:taxon-name>Agistemus aimogastaensis</tp:taxon-name></italic> sp. n. Adult female, optical microscopy. <bold>A</bold> dorsal view <bold>B</bold> ventral view <bold>C</bold> palp <bold>D</bold> cuticular components of genital chamber; the anogenital covers are presented as indication of its relation to genital organs. E, anogenital covers. Abbreviations see Material and methods. Scale bars: <bold>A</bold>, <bold>B</bold>: 100 µm; <bold>C</bold>, <bold>D</bold>, <bold>E</bold>: 15 µm.</p></caption><graphic xmlns:xlink="http://www.w3.org/1999/xlink" xlink:href="ZooKeys-312-065-g001.jpg" position="float" orientation="portrait" xlink:type="simple"/></fig><p><bold><italic>Colour</italic></bold>: variable. Specimens observed in reflected light: orange-yellow, slightly shiny or white. We studied specimens of different colors and all were female.</p><p><bold><italic>Integument</italic></bold>: (<xref ref-type="fig" rid="F1">Figures 1A, B</xref>; <xref ref-type="fig" rid="F2">2A,D, E</xref>)</p><p>Microsculpture complicated, varying according to body region.</p><fig id="F2" position="float" orientation="portrait"><label>Figure 2.</label><caption><p><italic><tp:taxon-name>Agistemus aimogastaensis</tp:taxon-name></italic> sp. n. Adult female, SEM. <bold>A</bold> eye and post ocular body, lateral view <bold>B</bold> external scapular setae (<italic>sce</italic>), lateral view <bold>C</bold> internal vertical setae (<italic>vi</italic>), lateral view <bold>D</bold> eye and postocular body, detail, lateral view (indicated by stars and arrow) <bold>E</bold> ornamentation, metapodosomal plate. Abreviations: see Material and Methods. Scale bars: <bold>A</bold>: 10µm; <bold>B</bold>, <bold>D</bold>, <bold>E</bold>: 5µm; <bold>C</bold>: 2µm.</p></caption><graphic xmlns:xlink="http://www.w3.org/1999/xlink" xlink:href="ZooKeys-312-065-g002.jpg" position="float" orientation="portrait" xlink:type="simple"/></fig><p>Propodosomal plate (P) polyhedral reticulate pattern: tiny accentuated polyhedral reticulated pattern, extending behind <italic>vi</italic> setal insertion and paraxially to <italic>ve</italic> and <italic>sce</italic> setal insertion, and paraxial to eye (<italic>eye</italic>) and post ocular body (<italic>pob</italic>). Near the eye and post ocular body and antiaxially to the <italic>ve</italic> and <italic>sce</italic> setal insertion smooth (<xref ref-type="fig" rid="F2">Figs 2A, D</xref>). Existing paraxially to eye and <italic>pob</italic>, very fine integumental striae.</p><p>Metapodosomal (M) plate with polyhedral reticulate pattern, accentuate (<xref ref-type="fig" rid="F2">Fig. 2D</xref>). Humeral plate (H), Intercalary plate (I), and Suranal plate (SA), more or less smooth (<xref ref-type="fig" rid="F1">Fig. 1A</xref>).</p><p>Fine integumental striae covering zone between Propodosomal, Metapodosomal, Humeral, Intercalar and Suranal plates (<xref ref-type="fig" rid="F1">Figs 1A</xref>, <xref ref-type="fig" rid="F2">2A</xref>).</p><p>Fine integumental striae covering venter of idiosoma, epimeral zone smooth (<xref ref-type="fig" rid="F1">Fig. 1B</xref>).</p><p>Legs: cuticular surface smooth.</p><p><bold><italic>Setation</italic>.</bold> All dorsal setae minutely denticulate and truncate (<xref ref-type="fig" rid="F3">Fig. 3C, D</xref>). Length: <italic>vi</italic> 12.60 (12.04-13.012); <italic>ve</italic> 13,78 (13.05-13.92); <italic>sce</italic> 18.80 (18.78-18.93); <italic>c<sub>2</sub></italic> 20.70 (19.89-21.01; <italic>c<sub>1</sub></italic> 19.5 (19.56-19.80); <italic>d<sub>1</sub></italic> 16.45 (16.43-16.48); <italic>e<sub>1</sub></italic> 18.1 (18.00-18.09); <italic>d<sub>2</sub></italic> 19.33 (19.23-19.92); <italic>e<sub>2</sub></italic> 17.80 (17.77-17.84); <italic>f<sub>1</sub></italic> 17.85 (16.01-17.69); <italic>h<sub>1</sub></italic> 14.20 (14.18-14.24); <italic>h<sub>2</sub></italic> 17.20 (17.16-17.24).</p><fig id="F3" position="float" orientation="portrait"><label>Figure 3.</label><caption><p><italic><tp:taxon-name>Agistemus aimogastaensis</tp:taxon-name></italic> sp. n. Adult female, SEM. <bold>A</bold> palp, tibia and tarsus lateral view <bold>B</bold> ambulacrum leg I, lateral view. C. dorsocentral <italic>a</italic> setae <bold>D</bold> dorsolateral <italic>la</italic> setae <bold>E</bold> <italic>ps</italic><sub>2</sub> setae. F <italic>ps</italic><sub>3</sub> setae. Abreviations see material and Methods. Scale bars: <bold>B</bold>, <bold>E</bold>: 5µm; <bold>A</bold>, <bold>C</bold>, <bold>D</bold>, <bold>F</bold>: 5µm. Small stars indicate the association of eupathidia <italic>ul</italic>’, <italic>ul”</italic> and <italic>sul</italic>. Diamond indicates palp tibial claw. Double arrow, indicates claw, and special single arrow indicate capitate fan-shaped raylets.</p></caption><graphic xmlns:xlink="http://www.w3.org/1999/xlink" xlink:href="ZooKeys-312-065-g003.jpg" position="float" orientation="portrait" xlink:type="simple"/></fig><p>Ventral setae: epimeric smooth (<italic>1a</italic>, <italic>1b</italic>, <italic>1c</italic>, <italic>2a</italic>, <italic>3a</italic>, <italic>3b</italic>, <italic>3c</italic>, <italic>4a</italic>, <italic>4b</italic>, <italic>4c</italic>); (<italic>ag<sub>1</sub></italic>, <italic>ag<sub>2</sub></italic>) and <italic>g</italic>, <italic>ps<sub>1</sub>, ps<sub>2</sub></italic>, finely barbate (<xref ref-type="fig" rid="F3">Fig. 3E</xref>), sharply tipped; <italic>ps<sub>3</sub></italic> minutely dentate, truncate (<xref ref-type="fig" rid="F3">Fig. 3F</xref>).</p><p>Length: <italic>ag<sub>1</sub></italic> 17.61 (17.58-17.66); <italic>ag<sub>2</sub></italic> 17.70 (17.68-17.75); <italic>g</italic> 17.25 (17.17-17.29); <italic>ps<sub>1</sub></italic> 17.40 (17.38-17.43); <italic>ps<sub>2</sub></italic> 18.20 (18.18-18.24); <italic>ps<sub>3</sub></italic> 17.05 (17.00-17.12).</p><p>In optical microscopy the dorsal setae and genital <italic>ps<sub>3</sub></italic> appear as dark, while epimerics, paragenital and genitals (<italic>g</italic>, <italic>ps<sub>1</sub></italic>, <italic>ps<sub>2</sub></italic>) appear transparent. Scanning Electron Micrographs depicted in <xref ref-type="fig" rid="F3">Figure 3</xref>.</p><p><bold><italic>Dorsal region</italic></bold> (<xref ref-type="fig" rid="F1">Figure 1A</xref>). Propodosomal plate (P) trapezoidal, with three pairs of setae: <italic>vi</italic> situated close to the anterior margin of plate; <italic>ve</italic> situated slightly anteriorly and paraxially to the eye and the postocular body (<italic>pob</italic>); <italic>sce</italic>, situated posteriorly and antiaxially to <italic>pob</italic>. All setae situated on very small protuberances.</p><p>Observation of eye and the postocular body (<!--PageBreak--><!--PageBreak--><italic>pob</italic>) (not shown on <xref ref-type="fig" rid="F1">Fig. 1A</xref>) is complex, because on mites not cleared the eye and the <italic>pob</italic> can both be observed, but in cleared animals only the eye is visible. Position of <italic>ve</italic> setae complicating observation in optical microscopy. SEM permits observation of the eye in dorsal view (<xref ref-type="fig" rid="F2">Fig. 2A, D</xref>) as a smooth structure, ovoid and convex in lateral view; length: 9.55 (9.48-9.56); width: 6.28 (6.26-6.29). The <italic>pob</italic> has a more or less triangular shape with rounded extremities (<xref ref-type="fig" rid="F2">Fig. 2A, D</xref>); 5.81(5.79-5.83) in length and 5.34 (5.32-5.37) in width; a series of longitudinally aligned slightly rounded-convex elevations (<italic>r.c.e</italic>) present, joined by thread–like strands. In recently mounted specimens (observed in optical microscopy), the <italic>pob</italic> presenting small red-yellow spots, disappearing quickly; possibly these spots are the <italic>r.c.e</italic> observed in SEM.</p><p>Propodosomal and metapodosal plates separated by a relatively large expanse of fine integumental striae (<xref ref-type="fig" rid="F1">Fig. 1A</xref>, <xref ref-type="fig" rid="F2">2A</xref>).</p><p>Humeral plate (H) ovoid, situated antiaxially to P-plate and slightly antiaxially to M-plate; setae <italic>c<sub>2</sub></italic> insertion situated slightly paraxially to <italic>d<sub>2</sub></italic> insertion level (<xref ref-type="fig" rid="F1">Fig. 1A</xref>).</p><p>Metapodosomal plate (M) hexagonal to polyhedral.</p><p>Dorsocentral setae: insertions <italic>c<sub>1</sub></italic> and <italic>e<sub>1</sub></italic> situated on the same longitudinal level; <italic>d<sub>1</sub></italic> insertion situated antiaxially to <italic>c<sub>1</sub></italic> and <italic>e<sub>1</sub></italic> insertion level. Dorsolateral setae: <italic>d<sub>2</sub></italic> insertionsituated externally and close to plate margin, posteriorly to <italic>c<sub>1</sub></italic> insertion level but anteriorly to <italic>d<sub>1</sub></italic> insertion level; <italic>e<sub>2</sub></italic> situated slightly paraxially to the <italic>d<sub>2</sub></italic> insertion level and posteriorly and antiaxially to <italic>d<sub>1</sub></italic> insertion level (<xref ref-type="fig" rid="F1">Fig. 1A</xref>).</p><!--PageBreak--><p>Intercalary plates (I) ovoid, situated near the body margin (<xref ref-type="fig" rid="F1">Fig. 1A</xref>); <italic>f<sub>1</sub></italic> setal insertion situated paraxially to <italic>e<sub>2</sub></italic> insertion level and antiaxally to <italic>e<sub>1</sub></italic> insertion level.</p><!--PageBreak--><p><bold><italic>Ventral region</italic></bold>. Epimera well defined (<xref ref-type="fig" rid="F1">Fig. 1B</xref>). Setal formulae: 3-1-3-3. Anogenital region clearly discernible. Two pairs of paragenital setae: <italic>ag<sub>1</sub></italic>, <italic>ag<sub>2</sub></italic>; and four pairs of setae: <italic>g</italic>, and three anal setae <italic>ps<sub>1</sub></italic>, <italic>ps<sub>2</sub></italic>, <italic>ps<sub>3</sub></italic> (see Setation). <italic>g</italic>, <italic>ps<sub>1</sub>, ps<sub>2</sub></italic> and <italic>ps<sub>3</sub></italic> differing in shape (See Setation).</p><p>Cuticular components of the genital chamber with <italic>preatrium</italic> (<italic>pre</italic>), saucer-shaped structure, longitudinal striate and <italic>postatrium (post)</italic> bilobed; between <italic>pre</italic> and <italic>pos</italic> a constriction or waist (<italic>w</italic>) (<xref ref-type="fig" rid="F1">Fig. 1D</xref>).</p><p><bold><italic>Legs</italic></bold> (<xref ref-type="fig" rid="F4">Figure 4A–D</xref>). All legs with ambulacrum, composed of two claws with small tooth, and an empodium with three pairs of capitate fan-shaped raylets (resembling leaves of <italic><tp:taxon-name>Ginkgo biloba</tp:taxon-name></italic> tree) (<xref ref-type="fig" rid="F3">Fig. 3B</xref>).</p><fig id="F4" position="float" orientation="portrait"><label>Figure 4.</label><caption><p><italic><tp:taxon-name>Agistemus aimogastaensis</tp:taxon-name></italic> sp. n. Adult female, legs. All legs in dorsal view. Abbreviations: see Materials and Methods. Scale bar <bold>A–D</bold>: 50 µm.</p></caption><graphic xmlns:xlink="http://www.w3.org/1999/xlink" xlink:href="ZooKeys-312-065-g004.jpg" position="float" orientation="portrait" xlink:type="simple"/></fig><p>Setal formulae (solenidia in parentheses) I (1-4-2(1)-5(1)-11(1)); setae <italic>k</italic> on genu I; II (1-4-0-5(1)-8(1)); III (1-2-0-5(1)-7(1)); IV (1-2-0-4-7).</p><p>Setal formulae of palp (3-1-2-8(1)) (<xref ref-type="fig" rid="F1">Fig. 1C</xref>); tarsus with four eupathidia and solenidion ω; (<italic>ul</italic>) ζ, <italic>sul</italic> ζ united in fork, with typical characteristics of <tp:taxon-name>Stigmaeidae</tp:taxon-name> (<xref ref-type="bibr" rid="B23">Grandjean 1944</xref>). Palp tibial claw present (<xref ref-type="fig" rid="F3">Fig. 3A</xref>).</p></tp:treatment-sec><tp:treatment-sec sec-type="Remarks"><title>Remarks.</title><p>The post ocular body, delimited by red-yellow spots, is clearly visible in fresh recently prepared specimens, but these spots disappear quickly making it difficult to view; this situation is similar to observations made on <italic><tp:taxon-name>Hydrozetes lemnae</tp:taxon-name></italic> (<tp:taxon-name>Oribatida</tp:taxon-name>, <tp:taxon-name>Hydrozetidae</tp:taxon-name>) and at the base of the ultrastructural studies of secondary eye(<xref ref-type="bibr" rid="B4">Alberti and Fernandez 1988</xref>, <xref ref-type="bibr" rid="B5">1990a</xref>, <xref ref-type="bibr" rid="B6">b</xref>).</p><p>Our observations on cuticular components of the genital chamber using optical microscopy must be indicated as relative, and we stress that their value for taxonomic studies is limited as their main significance is only to confirm adulthood [as indicated by <xref ref-type="bibr" rid="B45">Summers and Ehara (1965)</xref>].</p><sec sec-type="Problems with Olive orchards in Argentina related to eriophyid mites and their predator Agistemus aimogastaensis sp. n"><title>Problems with Olive orchards in Argentina related to eriophyid mites and their predator <italic><tp:taxon-name>Agistemus aimogastaensis</tp:taxon-name></italic> sp. n.</title><p>The Olive industry in Argentina is significant, with several provinces such as Mendoza, San Juan, San Luis, La Rioja and Catamarca producing olive fruit and their derivatives, though levels of production may vary. Olive production plays a very important socio-economic role as principal provider of employment in La Rioja and Catamarca Provinces.</p><p>In olive orchards eriophyid mites are considered a secondary pest (<xref ref-type="bibr" rid="B25">International Olive Council 2007</xref>; <xref ref-type="bibr" rid="B42">Spooner et al. 2007</xref>) relating to young trees, and a problem in greenhouses or in zones with high humidity and temperature (<xref ref-type="bibr" rid="B42">Spooner et al. 2007</xref>). Regrettably, in Argentina, this problem has high incidence and produces large losses in olive industry yield, reaching up to 20%.</p><p>The predominant species of eriophyid mites found in Catamarca and La Rioja Provinces on <italic><tp:taxon-name>Olea europaea</tp:taxon-name></italic> (variety Arauco) are <italic><tp:taxon-name>Aceria oleae</tp:taxon-name></italic> and <italic><tp:taxon-name>Oxycemus maxwelli</tp:taxon-name></italic>. Of these two, <italic><tp:taxon-name>Aceria oleae</tp:taxon-name></italic> is predominant with a maximum on leaves and fruit in April and November. These two eriophyid mites cause a significant impact on regional economies due to significant fruit and leaf malformations (<xref ref-type="fig" rid="F5">Figure 5</xref>).</p><fig id="F5" position="float" orientation="portrait"><label>Figure 5.</label><caption><p>Malformations induced by eriophyid mites on leaves and fruit. <bold>A</bold> affected leaves <bold>B</bold> affected fruit. The upper left fruit is normal, others with malformations <bold>C</bold> young fruit attacked by <italic><tp:taxon-name>Aceria oleae</tp:taxon-name></italic> <bold>D</bold> detail of attack in <bold>C.</bold></p></caption><graphic xmlns:xlink="http://www.w3.org/1999/xlink" xlink:href="ZooKeys-312-065-g005.jpg" position="float" orientation="portrait" xlink:type="simple"/></fig><p>The predator <italic><tp:taxon-name>Agistemus aimogastaensis</tp:taxon-name></italic> was found in these two provinces in large numbers, principally in relation to the population level of eriophyid mites.</p><!--PageBreak--><p>The possibility exists of using this predator as biological control measure of problematic eriophyid mites. Our laboratory observations show that <italic><tp:taxon-name>Agistemus aimogastaensis</tp:taxon-name></italic> is a voracious predator, principally on <italic><tp:taxon-name>Aceria oleae</tp:taxon-name></italic>. All ontogenetic stages prey on the mites. Several studies on different predation aspects are being conducted.</p></sec></tp:treatment-sec><ref-list><ref id="B20"><mixed-citation xmlns:xlink="http://www.w3.org/1999/xlink" xlink:type="simple"><person-group><name name-style="western"><surname>Gonzalez-Rodriguez</surname><given-names>RH</given-names></name></person-group> (<year>1963</year>) <article-title>Four new mites of the genus <italic>Agistemus</italic> Summers, 1960 (Acarina:Stigmaeidae).</article-title><source>Acarologia</source><volume>5</volume> (<issue>3</issue>): <fpage>342</fpage>-<lpage>350</lpage>.</mixed-citation></ref><ref id="B23"><mixed-citation xmlns:xlink="http://www.w3.org/1999/xlink" xlink:type="simple"><person-group><name name-style="western"><surname>Grandjean</surname><given-names>F</given-names></name></person-group> (<year>1944</year>) <article-title>Observations sur les Acariens de la famille des Stigmaeidae.</article-title><source>Archives Sciences Physiques et Naturelles</source><volume>26</volume>: <fpage>103</fpage>-<lpage>131</lpage>.</mixed-citation></ref><ref id="B4"><mixed-citation xmlns:xlink="http://www.w3.org/1999/xlink" xlink:type="simple"><person-group><name name-style="western"><surname>Alberti</surname><given-names>G</given-names></name><name name-style="western"><surname>Fernandez</surname><given-names>NA</given-names></name></person-group> (<year>1988</year>) <article-title>Fine structure of a secondarily developed eye in the freshwater moss-mite <italic>Hydrozetes lemnae</italic> (Coggi 1889) (Acari: Oribatida).</article-title><source>Protoplasma</source><volume>146</volume>: <fpage>106</fpage>-<lpage>117</lpage>. doi: <ext-link ext-link-type="uri" xlink:href="http://dx.doi.org/10.1007/BF01405919" xlink:type="simple">10.1007/BF01405919</ext-link></mixed-citation></ref><ref id="B5"><mixed-citation xmlns:xlink="http://www.w3.org/1999/xlink" xlink:type="simple"><person-group><name name-style="western"><surname>Alberti</surname><given-names>G</given-names></name><name name-style="western"><surname>Fernandez</surname><given-names>NA</given-names></name></person-group> (<year>1990a</year>) <article-title>Aspects concerning the structure and function of the lenticulus and clear spot of certain oribatids (Acari: Oribatida).</article-title><source>Acarologia</source><volume>31</volume>: <fpage>65</fpage>-<lpage>72</lpage>.</mixed-citation></ref><ref id="B6"><mixed-citation xmlns:xlink="http://www.w3.org/1999/xlink" xlink:type="simple"><person-group><name name-style="western"><surname>Alberti</surname><given-names>G</given-names></name><name name-style="western"><surname>Fernandez</surname><given-names>N</given-names></name></person-group> (<year>1990b</year>) <source>Fine structure and function of the lenticulus and clear spot of Oribatids (Acari: Oribatida). In: Andre HM, Lions J-Cl (Eds) L’ontogenese et le concept de stase chez les Arthropodes. Agar Publishers Wavere, Belgium 343–354.</source></mixed-citation></ref><ref id="B45"><mixed-citation xmlns:xlink="http://www.w3.org/1999/xlink" xlink:type="simple"><person-group><name name-style="western"><surname>Summers</surname><given-names>FM</given-names></name><name name-style="western"><surname>Ehara</surname><given-names>S</given-names></name></person-group> (<year>1965</year>) <article-title>Revaluation of the taxonomic characters in four species of the genus Cheylostigmaeus Willmann (Acarina: Stigmaeidae).</article-title><source>Acarologia</source><volume>7</volume>: <fpage>49</fpage>-<lpage>62</lpage></mixed-citation></ref><ref id="B25"><mixed-citation xmlns:xlink="http://www.w3.org/1999/xlink" xlink:type="simple"><person-group><name name-style="western"><surname>International</surname><given-names>Olive Council</given-names></name></person-group> (<year>2007</year>) <source>Production Techniques in olive growing. 346 pp. <ext-link ext-link-type="uri" xlink:href="http://www.internationaloliveoil.org" xlink:type="simple">http://www.internationaloliveoil.org</ext-link></source></mixed-citation></ref><ref id="B42"><mixed-citation xmlns:xlink="http://www.w3.org/1999/xlink" xlink:type="simple"><person-group><name name-style="western"><surname>Spooner</surname><given-names>HR</given-names></name><name name-style="western"><surname>Tesoriero</surname><given-names>L</given-names></name><name name-style="western"><surname>Hall</surname><given-names>B</given-names></name></person-group> (<year>2007</year>) <source>Field guide to olive Pests, Diseases and Disorders in Australia. Rural industries Research and Development Corporation 68 pp.</source></mixed-citation></ref></ref-list></tp:taxon-treatment>
